# Supplementary material for: Measuring Resilience in Women with Endometriosis
Source: J Clin Med. 2021 Dec 17;10(24):5942. doi: 10.3390/jcm10245942 (PMC8708759; doi:10.3390/jcm10245942)
Supplement: Supplementary file 1 [file jcm-10-05942-s001.zip]

Archive with 1 entries (1 files):
- jcm-1492029-supplementary.pdf
